# Supplementary material for: Insight into the Functional Role of SiMPK6 in Stress Response and Photosynthetic Efficiency in Setaria italica
Source: Plants (Basel). 2025 Jun 26;14(13):1960. doi: 10.3390/plants14131960 (PMC12251781; doi:10.3390/plants14131960)
Supplement: Supplementary file 1 [file plants-14-01960-s001.zip]

Archive with 1 entries (1 files):
- plants-3619156-supplementary.pdf
